# Supplementary material for: Evaluation of rat liver with ARFI elastography: In vivo and ex vivo study
Source: PLoS One. 2019 May 23;14(5):e0217297. doi: 10.1371/journal.pone.0217297 (PMC6532896; doi:10.1371/journal.pone.0217297)
Supplement: S1 Table — (XLSX) [file pone.0217297.s001.xlsx]

## Sheet: Hoja1
	GROUP	ARFI IN VIVO	ARFI EX VIVO	HEPATIC FIBROSIS (μm2)	STEATOSIS (BRUNT SCALE)	CD3 T LYMPHOCYTES (μm2)	METAVIR
RAT 1	0	1.46	0.92	15593	2	15.1	1
RAT 2	0	1.79	0.87	15803	2	31	1
RAT 3	0	1.39	1.14	16878	1	19.6	1
RAT 4	0	1.17	1.06	11440	3	19.1	1
RAT 5	0	1.09	0.88	16297	3	21.75	1
RAT 6	0	1.92	1.1	17513	1	18.1	1
RAT 7	0	1.57	0.91	17650.5	2	32.1	1
RAT 8	0	1.38	1.17	15696	2	25.75	1
RAT 9	0	1.88	1.02	18094.5	2	28.6	1
RAT 10	0	0.88	1.16	14748.5	3	17.05	1
RAT 11	0	0.94	1.62	16356.5	2	18.65	1
RAT 12	1	1.26	0.68	5291	0	8.27	0
RAT 13	1	0.95	0.72	4908	0	7.7	0
RAT 14	1	1.07	0.73	6955	0	8	0
RAT 15	1	1	0.64	4350	0	8	0
RAT 16	1	1	0.72	5823	0	8.9	0
RAT 17	1	0.93	0.73	5209	2	7.2	0
	0: OBESE
	1: CONTROL
